# Supplementary material for: Comparison of Efficacy and Safety of Brigatinib in First-Line Treatments for Patients with Anaplastic Lymphoma Kinase-Positive Non-Small-Cell Lung Cancer: A Systematic Review and Indirect Treatment Comparison
Source: J Clin Med. 2022 May 24;11(11):2963. doi: 10.3390/jcm11112963 (PMC9181407; doi:10.3390/jcm11112963)
Supplement: Supplementary file 1 [file jcm-11-02963-s001.zip]

Archive with 1 entries (1 files):
- jcm-1651382-supplementary.pdf
